# Supplementary material for: The Impact of Climate on Human Dengue Infections in the Caribbean
Source: Pathogens. 2024 Sep 3;13(9):756. doi: 10.3390/pathogens13090756 (PMC11434940; doi:10.3390/pathogens13090756)
Supplement: Supplementary file 1 [file pathogens-13-00756-s001.zip]

Archive with 1 entries (1 files):
- pathogens-2984975-supplementary.pdf
